# Supplementary material for: Trends and disparities in the surgical management of spinal fractures in Sweden during 2008–2023
Source: BMC Musculoskelet Disord. 2025 Jan 17;26:62. doi: 10.1186/s12891-025-08313-8 (PMC11744951; doi:10.1186/s12891-025-08313-8)
Supplement: Supplementary file 1 — Supplementary Material 1: Table 1 [file 12891_2025_8313_MOESM1_ESM.xlsx]

## Sheet: Sheet1
Region	2008	2023
Sweden	529	251
Stockholms län	135	33
Uppsala län	22	11
Södermanlands län	7	2
Östergötlands län	19	20
Jönköpings län	14	15
Kronobergs län	12	4
Kalmar län	8	10
Gotlands län	6	0
Blekinge län	10	5
Skåne län	67	22
Hallands län	16	12
Västra Götalands län	76	41
Värmlands län	9	6
Örebro län	5	9
Västmanlands län	5	5
Dalarnas län	14	5
Gävleborgs län	17	9
Västernorrlands län	20	9
Jämtlands län	24	7
Västerbottens län	17	16
Norrbottens län	26	10
Supplementary Table 1. Number of spinal fracture surgeries in Sweden and its regions in 2008 and 2023.
